# Supplementary material for: Market concentration in the ACA individual marketplaces
Source: Health Aff Sch. 2025 Oct 21;3(11):qxaf199. doi: 10.1093/haschl/qxaf199 (PMC12596690; doi:10.1093/haschl/qxaf199)
Supplement: qxaf199_Supplementary_Data [file qxaf199_supplementary_data.zip]

Archive with 4 entries (4 files):
- coi_disclosure HHI ACA Nikpay.docx
- coi_disclosure HHI ACA_dma.docx
- coi_disclosure HHI ACA_EG.docx
- coi_disclosure HHI ACA-DL.docx
